# Supplementary material for: Genetic and Environmental Risk Factors for Intermittent Explosive Disorder, ADHD and Conduct Disorder: Shared and Unique Influences
Source: Clin Psychol Psychother. 2025 Dec 15;32(6):e70195. doi: 10.1002/cpp.70195 (PMC12706422; doi:10.1002/cpp.70195)
Supplement: Supplementary file 4 — Appendix D: Supporting Information. [file CPP-32-e70195-s001.xlsx]

## Sheet: Sheet1
Study ID	1. Was the research question or objective in this paper clearly stated?	2. Was the study population clearly specified and defined?	3. Was the participation rate of eligible persons at least 50%?	4. Were all the subjects selected or recruited from the same or similar populations (including the same time period)? Were inclusion and exclusion criteria for being in the study prespecified and applied uniformly to all participants?	5. Was a sample size justification, power description, or variance and effect estimates provided?	6. For the analyses in this paper, were the exposure(s) of interest measured prior to the outcome(s) being measured?	7. Was the timeframe sufficient so that one could reasonably expect to see an association between exposure and outcome if it existed?	8. For exposures that can vary in amount or level, did the study examine different levels of the exposure as related to the outcome (e.g., categories of exposure, or exposure measured as continuous variable)?	9. Were the exposure measures (independent variables) clearly defined, valid, reliable, and implemented consistently across all study participants?	10. Was the exposure(s) assessed more than once over time?	11. Were the outcome measures (dependent variables) clearly defined, valid, reliable, and implemented consistently across all study participants?	12. Were the outcome assessors blinded to the exposure status of participants?	13. Was loss to follow-up after baseline 20% or less?	14. Were key potential confounding variables measured and adjusted statistically for their impact on the relationship between exposure(s) and outcome(s)?	Conclusion
1. Anney et al.(2008)	Y	Y	Y	Y	N	N	Y	NA	Y	N	Y	Y	Y	Y
2. Barra et al.(2022)	Y	Y	Y	Y	N	N	Y	NA	Y	N	Y	Y	Y	Y
3. Becker& McCloskey (2002)	Y	Y	Y	Y	N	Y	Y	NA	Y	Y	Y	Y	Y	Y
4. Bhatara et al. (2006)	Y	Y	Y	Y	N	Y	Y	Y	Y	N	Y	Y	Y	Y
5. Braun et al. (2006)	Y	Y	Y	Y	N	Y	Y	Y	Y	N	Y	Y	Y	Y
6. Button et al. (2005)	Y	Y	Y	Y	N	Y	Y	Y	Y	N	Y	Y	Y	Y
7. DeWolfe et al. (2000)	Y	Y	Y	Y	N	Y	Y	NA	Y	N	Y	Y	Y	Y
8. Disney et al. (2008)	Y	Y	Y	Y	N	Y	Y	Y	Y	N	Y	Y	Y	Y
9. Dubois-Comtois et al. (2013)	Y	Y	Y	Y	N	Y	Y	NA	Y	Y	Y	Y	Y	Y
10. Dunn et al.(2019)	Y	Y	Y	Y	N	Y	Y	NA	Y	Y	Y	Y	Y	Y
11. DuPaul et al. (2001)	Y	Y	Y	Y	N	Y	Y	NA	Y	N	Y	Y	Y	Y
12. Fanning et al. (2014)	Y	Y	Y	Y	N	Y	Y	NA	Y	N	Y	Y	Y	Y
13. Fanti et al. (2017)	Y	Y	Y	Y	N	Y	Y	NA	Y	Y	Y	Y	Y	Y
14. Fergusson et al.(1994)	Y	Y	Y	Y	N	Y	Y	NA	Y	Y	Y	Y	Y	Y
15. Ficks et al. (2013)	Y	Y	Y	Y	N	Y	Y	NA	Y	Y	Y	Y	Y	Y
16. Gibson et al. (2023)	Y	Y	Y	Y	N	Y	Y	NA	Y	Y	Y	Y	Y	Y
17. Grizenko & Pawliuk (1994)	Y	Y	Y	Y	N	Y	Y	NA	Y	N	Y	Y	Y	Y
18. Hill et al. (2000)	Y	Y	Y	Y	N	Y	Y	Y	Y	Y	Y	Y	Y	Y
19. Huizink et al. (2007)	Y	Y	Y	Y	N	Y	Y	NA	Y	N	Y	Y	Y	Y
20. Humphreys et al. (2020)	Y	Y	Y	Y	N	Y	Y	NA	Y	Y	Y	Y	Y	Y
21. Knopik et al. (2005)	Y	Y	Y	Y	N	Y	Y	NA	Y	Y	Y	Y	Y	Y
22. Lahey et al. (1989)	Y	Y	Y	Y	N	N	Y	NA	Y	N	Y	Y	Y	Y
23. Lambert (1988)	Y	Y	Y	Y	N	Y	Y	NA	Y	Y	Y	Y	Y	Y
24. Langley et al. 2007	Y	Y	Y	Y	N	Y	Y	Y	Y	Y	Y	Y	Y	Y
25. Lorber and Egeland (2009)	Y	Y	Y	Y	N	Y	Y	NA	Y	Y	Y	Y	Y	Y
26. Mann et al. (2020)	Y	Y	Y	Y	N	Y	Y	NA	Y	Y	Y	Y	Y	Y
27. Meadows et al. (2007)	Y	Y	Y	Y	N	Y	Y	NA	Y	Y	Y	Y	Y	Y
28. Meehan et al. (2017)	Y	Y	Y	Y	N	Y	Y	NA	Y	Y	Y	Y	Y	Y
29. Mick et al. (2002)	Y	Y	Y	Y	N	Y	Y	Y	Y	Y	Y	Y	Y	Y
30. Momany et al. (2017)	Y	Y	Y	Y	N	N	Y	NA	Y	N	Y	Y	Y	Y
31. Montalvo-Ortiz et al.（2018）	Y	Y	Y	Y	N	Y	Y	NA	Y	N	Y	Y	Y	Y
32. Moore& Fombonne (1999)	Y	Y	Y	Y	N	Y	Y	NA	Y	Y	Y	Y	Y	Y
33. Morgan et al. (2016)	Y	Y	Y	Y	N	Y	Y	NA	Y	Y	Y	Y	Y	Y
34. Nigg & Breslau (2007)	Y	Y	Y	Y	N	Y	Y	Y	Y	Y	Y	Y	Y	Y
35. Owens & Hinshaw (2016)	Y	Y	Y	Y	N	Y	Y	NA	Y	Y	Y	Y	Y	Y
36. Puhalla et al. (2020)	Y	Y	Y	Y	N	Y	Y	NA	Y	N	Y	Y	Y	Y
37. Sasaluxnanon & Kaewpornsawan (2005)	Y	Y	Y	Y	N	Y	Y	NA	Y	N	Y	Y	Y	Y
38. Scott et al. (2012)	Y	Y	Y	Y	N	Y	Y	NA	Y	Y	Y	Y	Y	Y
39. Shaw et al. (2001)	Y	Y	Y	Y	N	N	Y	NA	Y	N	Y	Y	Y	Y
40. Shevidi et al. (2023)	Y	Y	Y	Y	N	N	Y	NA	Y	N	Y	Y	Y	Y
41. Stein et al. (2006)	Y	Y	Y	Y	N	Y	Y	NA	Y	Y	Y	Y	Y	Y
42. Sullivan et al. (1995)	Y	Y	Y	Y	N	N	Y	NA	Y	N	Y	Y	Y	Y
43. Wakschlag et al. 2006	Y	Y	Y	Y	N	Y	Y	Y	Y	Y	Y	Y	Y	Y
44. Weissman et al. 1999	Y	Y	Y	Y	N	Y	Y	Y	Y	Y	Y	Y	Y	Y
